# Supplementary material for: Real-time estimation of the effective reproduction number of SARS-CoV-2 in Aotearoa New Zealand
Source: PeerJ. 2022 Oct 17;10:e14119. doi: 10.7717/peerj.14119 (PMC9583856; doi:10.7717/peerj.14119)
Supplement: Supplemental Information 2 [file peerj-10-14119-s002.csv]

date	confirm
2021-08-17	5
2021-08-18	4
2021-08-19	16
2021-08-20	20
2021-08-21	27
2021-08-22	36
2021-08-23	38
2021-08-24	61
2021-08-25	66
2021-08-26	79
2021-08-27	77
2021-08-28	78
2021-08-29	54
2021-08-30	63
2021-08-31	58
2021-09-01	44
2021-09-02	28
2021-09-03	22
2021-09-04	24
2021-09-05	15
2021-09-06	26
2021-09-07	13
2021-09-08	14
2021-09-09	10
2021-09-10	22
2021-09-11	15
2021-09-12	40
2021-09-13	14
2021-09-14	10
2021-09-15	16
2021-09-16	10
2021-09-17	21
2021-09-18	23
2021-09-19	24
2021-09-20	11
2021-09-21	24
2021-09-22	15
2021-09-23	11
2021-09-24	11
2021-09-25	22
2021-09-26	13
2021-09-27	7
2021-09-28	45
2021-09-29	24
2021-09-30	18
2021-10-01	29
2021-10-02	28
2021-10-03	25
2021-10-04	26
2021-10-05	40
2021-10-06	36
2021-10-07	38
2021-10-08	40
2021-10-09	48
2021-10-10	44
2021-10-11	36
2021-10-12	49
2021-10-13	89
2021-10-14	55
2021-10-15	40
2021-10-16	53
2021-10-17	75
2021-10-18	81
2021-10-19	88
2021-10-20	98
2021-10-21	116
2021-10-22	95
2021-10-23	90
2021-10-24	105
2021-10-25	73
2021-10-26	85
2021-10-27	105
2021-10-28	150
2021-10-29	115
2021-10-30	159
2021-10-31	154
2021-11-01	108
2021-11-02	115
2021-11-03	170
2021-11-04	179
2021-11-05	152
2021-11-06	168
2021-11-07	148
2021-11-08	121
2021-11-09	158
2021-11-10	226
2021-11-11	212
2021-11-12	170
2021-11-13	146
2021-11-14	221
2021-11-15	183
2021-11-16	165
2021-11-17	201
2021-11-18	176
2021-11-19	169
2021-11-20	206
2021-11-21	204
2021-11-22	182
2021-11-23	181
2021-11-24	188
2021-11-25	195
2021-11-26	158
2021-11-27	136
2021-11-28	172
2021-11-29	128
2021-11-30	136
2021-12-01	131
2021-12-02	108
2021-12-03	126
2021-12-04	100
2021-12-05	98
2021-12-06	87
2021-12-07	105
2021-12-08	112
2021-12-09	91
2021-12-10	85
2021-12-11	95
2021-12-12	72
2021-12-13	64
2021-12-14	75
2021-12-15	97
2021-12-16	76
2021-12-17	58
2021-12-18	71
2021-12-19	43
2021-12-20	27
2021-12-21	55
2021-12-22	78
2021-12-23	46
2021-12-24	80
2021-12-25	44
2021-12-26	25
2021-12-27	22
2021-12-28	65
2021-12-29	37
2021-12-30	53
2021-12-31	53
2022-01-01	47
2022-01-02	23
2022-01-03	29
2022-01-04	22
2022-01-05	19
2022-01-06	49
2022-01-07	36
2022-01-08	35
2022-01-09	32
2022-01-10	19
2022-01-11	25
2022-01-12	28
2022-01-13	22
2022-01-14	25
2022-01-15	26
2022-01-16	11
2022-01-17	16
2022-01-18	40
